# Supplementary material for: Development and validation of a prognostic model to predict the prognosis of patients with colorectal gastrointestinal stromal tumor: A large international population-based cohort study
Source: Front Oncol. 2022 Nov 2;12:1004662. doi: 10.3389/fonc.2022.1004662 (PMC9666406; doi:10.3389/fonc.2022.1004662)
Supplement: Supplementary file 4 [file Table_4.xlsx]

## Sheet: Sheet1
Supplementary Table 1 Demographics and Clinicopathologic Characteristics of SEER Patients with Colorectal GISTs according to Primary Site Classification
Cetegory	Right-sided colon (n = 96)			Left-sided colon (n = 90)			Rectum (n = 262)			Total cohort (n = 448)
	n	%		n	%		n	%		n	%
Age
<65	44	0.458333		42	0.466667		145	0.553435		231	0.515625
65-79	38	0.395833		32	0.355556		91	0.347328		161	0.359375
≥80	14	0.145833		16	0.177778		26	0.0992366		56	0.125
Sex
Female	49	0.510417		35	0.388889		101	0.385496		185	0.412946
Male	47	0.489583		55	0.611111		161	0.614504		263	0.587054
Race
White	69	0.71875		64	0.711111		163	0.622137		296	0.660714
Black	21	0.21875		17	0.188889		40	0.152672		78	0.174107
Other†	6	0.0625		9	0.1		59	0.225191		74	0.165179
Histological Grade‡
I/II	45	0.46875		43	0.477778		135	0.515267		223	0.497768
III/IV	51	0.53125		47	0.522222		127	0.484733		225	0.502232
SEER Stage
Localized	56	0.583333		38	0.422222		150	0.572519		244	0.544643
Regional	18	0.1875		27	0.3		69	0.263359		114	0.254464
Distant	22	0.229167		25	0.277778		43	0.164122		90	0.200893
AJCC Stage
I/II	44	0.458333		35	0.388889		102	0.389313		181	0.404018
III/IV	52	0.541667		55	0.611111		160	0.610687		267	0.595982
AJCC T Stage
T1-2	37	0.385417		29	0.322222		96	0.366412		162	0.361607
T3-4	59	0.614583		61	0.677778		166	0.633588		286	0.638393
AJCC N Stage
N0	93	0.96875		88	0.977778		245	0.935115		426	0.950893
N1	3	0.03125		2	0.0222222		17	0.0648855		22	0.0491071
AJCC M Stage
M0	83	0.864583		71	0.788889		235	0.896947		389	0.868304
M1	13	0.135417		19	0.211111		27	0.103053		59	0.131696
Surgery
No	15	0.15625		15	0.166667		82	0.312977		112	0.25
Yes	81	0.84375		75	0.833333		180	0.687023		336	0.75
Chemotherapy recode
No	67	0.697917		67	0.744444		121	0.461832		255	0.569196
Yes	29	0.302083		23	0.255556		141	0.538168		193	0.430804
Radiation recode
No	95	0.989583		88	0.977778		240	0.916031		423	0.944196
Yes	1	0.0104167		2	0.0222222		22	0.0839695		25	0.0558036
Tumor size
<65 mm	49	0.510417		39	0.433333		144	0.549618		232	0.517857
≥65 mm	47	0.489583		51	0.566667		118	0.450382		216	0.482143
† American Indian/AK Native, Asian/Pacific Islander, unknown; ‡ Grade I: well differentiated; Grade II: moderately differentiated; Grade III: poorly differentiated; Grade IV: undifferentiated; the SEER database: the Surveillance, Epidemiology, and End Results database; mm: millimeter; Colorectal GISTs: Colorectal gastrointestinal stromal tumors.
