# Supplementary material for: Development and validation of a prognostic model to predict the prognosis of patients with colorectal gastrointestinal stromal tumor: A large international population-based cohort study
Source: Front Oncol. 2022 Nov 2;12:1004662. doi: 10.3389/fonc.2022.1004662 (PMC9666406; doi:10.3389/fonc.2022.1004662)
Supplement: Supplementary file 5 [file Table_5.xlsx]

## Sheet: Sheet1
Supplementary Table 2. Characteristics of the included patients in Xijing Hospital database.
Cetegory	Right-sided colon (n = 4)			Left-sided colon (n = 5)			Rectum (n = 35)			Total cohort (n = 44)
	n	%		n	%		n	%		n	%
Age
<65	2	0.5		3	0.6		17	0.485714		22	0.5
65-79	2	0.5		0	0		15	0.428571		17	0.386364
≥80	0	0		2	0.4		3	0.0857143		5	0.113636
Histological Grade†
I/II	2	0.5		1	0.2		18	0.514286		21	0.477273
III/IV	2	0.5		4	0.8		17	0.485714		23	0.522727
SEER Stage
Localized	2	0.5		0	0		26	0.742857		28	0.636364
Regional	0	0		2	0.4		6	0.171429		8	0.181818
Distant	2	0.5		3	0.6		3	0.0857143		8	0.181818
AJCC Stage
I/II	2	0.5		0	0		19	0.542857		21	0.477273
III/IV	2	0.5		5	1		16	0.457143		23	0.522727
Surgery
No	1	0.25		1	0.2		10	0.285714		12	0.272727
Yes	3	0.75		4	0.8		25	0.714286		32	0.727273
Tumor size
<65 mm	1	0.25		2	0.4		22	0.628571		25	0.568182
≥65 mm	3	0.75		3	0.6		13	0.371429		19	0.431818
† Grade I: well differentiated; Grade II: moderately differentiated; Grade III: poorly differentiated; Grade IV: undifferentiated; mm: millimeter.
